# Supplementary material for: Rhodamine-Anchored Polyacrylamide Hydrogel for Fluorescent Naked-Eye Sensing of Fe3+
Source: Molecules. 2023 Sep 11;28(18):6572. doi: 10.3390/molecules28186572 (PMC10537437; doi:10.3390/molecules28186572)
Supplement: Supplementary file 1 [file molecules-28-06572-s001.zip]

Archive with 1 entries (1 files):
- molecules-2559254-supplementary.pdf
